# Supplementary material for: An a posteriori measure of network modularity
Source: F1000Res. 2013 Dec 27;2:130. Originally published 2013 May 23. [Version 3] doi: 10.12688/f1000research.2-130.v3 (PMC3901540; doi:10.12688/f1000research.2-130.v3)
Supplement: Relationships between raw and realized modularity — for 290 networks, including the results of null models results.dat w - web number q - raw (Louvain) modularity nm - number of modules qr - realized modularity ed - number of edges no - number of nodes co - connectance qe - random expectation of Louvain modularity eqe - variance of the random modularity expectation qre - random expectation of realised modularity eqre - variance of the random realized modularity expectation rq - rank (based on modularity) rqr - ranked (based on realized modularity) dq - empirical - random modularity dqr - empirical - random realized modularity altmeasures.dat w - network (unipartite) number Wa(R) - modularity and realized modularity with the walktrap method Sp(R) - with the spinglass algorithm Eb(R) - with the edge-betweenness method [file f1000research-2-3306-s0000.tgz]

Archive with 2 entries (2 files):
- results.dat
- altmeasures.dat
