# Supplementary material for: An a posteriori measure of network modularity
Source: F1000Res. 2013 Dec 27;2:130. Originally published 2013 May 23. [Version 3] doi: 10.12688/f1000research.2-130.v3 (PMC3901540; doi:10.12688/f1000research.2-130.v3)
Supplement: Relationships between raw and realized modularity — for 290 networks, including the results of null models results.dat w - web number q - raw (Louvain) modularity nm - number of modules qr - realized modularity ed - number of edges no - number of nodes co - connectance qe - random expectation of Louvain modularity eqe - variance of the random modularity expectation qre - random expectation of realised modularity eqre - variance of the random realized modularity expectation rq - rank (based on modularity) rqr - ranked (based on realized modularity) dq - empirical - random modularity dqr - empirical - random realized modularity altmeasures.dat w - network (unipartite) number Wa(R) - modularity and realized modularity with the walktrap method Sp(R) - with the spinglass algorithm Eb(R) - with the edge-betweenness method [file f1000research-2-3306-s0000.tgz › results.dat]

w q nm qr ed no co qe eqe qre eqre rq rqr dq dqr
1 0.0972222222222 2 0.222222222222 18 9 0.222222222222 0.241170233834 0.00646855745034 0.244728517258 0.0177079687981 6 143 -0.1439480116118 -0.022506295036
3 0.251932223543 4 0.152542372881 59 22 0.121900826446 0.295238273191 0.00334010070778 0.135587455631 0.0103086014991 128 115 -0.043306049648 0.01695491725
4 0.26 3 0.2 5 6 0.138888888889 0.286432217437 0.0138986040845 0.616029775668 0.0278947071106 137 134.5 -0.026432217437 -0.416029775668
5 0.0493827160494 2 0.111111111111 27 9 0.333333333333 0.170548775683 0.00463248971208 0.13014314288 0.0157803016634 1 100 -0.1211660596336 -0.019032031769
6 0.118011193397 3 -0.0526315789474 133 23 0.251417769376 0.167875048853 0.0018081451052 -0.0894424721632 0.00916518010523 18 37 -0.049863855456 0.0368108932158
7 0.276664932362 4 0.161290322581 62 27 0.0850480109739 0.338026171486 0.00343153559269 0.171965099261 0.00938010952252 156 116 -0.061361239124 -0.01067477668
8 0.131198347107 2 0.363636363636 22 10 0.22 0.241836210763 0.00614486546914 0.233812369344 0.0172335009328 27 190.5 -0.110637863656 0.129823994292
9 0.417961865086 5 0.417721518987 79 37 0.0577063550037 0.384227950211 0.00318674200429 0.203343867687 0.00815355116001 268 210 0.033733914875 0.2143776513
10 0.227040816327 3 0.142857142857 14 10 0.14 0.315738361701 0.00778909055243 0.377944856348 0.0193931291275 103 109.5 -0.088697545374 -0.235087713491
11 0.365 3 0.4 20 14 0.102040816327 0.370319958759 0.00699515363481 0.375511390217 0.0165335352609 234 205.5 -0.00531995875899999 0.024488609783
12 0.210064635272 3 0.0877192982456 57 21 0.12925170068 0.284590028869 0.00328895386855 0.125935224016 0.0104171981185 92 93 -0.074525393597 -0.0382159257704
13 0.3 2 0.6 10 8 0.15625 0.297020221441 0.00933987295068 0.436092415995 0.0233513468313 181 256 0.002979778559 0.163907584005
14 0.256143667297 3 0.391304347826 23 13 0.136094674556 0.308974772624 0.006070308103 0.285536665195 0.015623525954 132 202 -0.052831105327 0.105767682631
15 0.310185185185 5 0.0555555555556 36 19 0.0997229916898 0.34753670828 0.00488260017092 0.264659122471 0.012491954173 189 82 -0.037351523095 -0.2091035669154
16 0.444636678201 4 0.529411764706 17 14 0.0867346938776 0.400291704372 0.00781228100791 0.446469212432 0.0183451802662 276 240 0.044344973829 0.082942552274
17 0.40625 3 0.5 12 11 0.099173553719 0.383568926615 0.00912867007927 0.48555258109 0.0204034818278 261 231.5 0.022681073385 0.01444741891
18 0.123265483114 4 -0.211822660099 203 29 0.241379310345 0.157833397236 0.00135327809537 -0.148016567846 0.00859681604719 23 6 -0.034567914122 -0.063806092253
19 0.369385613401 3 0.750452079566 553 75 0.0983111111111 0.195263131677 0.000871501012083 -0.238467895913 0.0050006607482 238.5 273.5 0.174122481724 0.988919975479
20 0.531570489408 8 0.497297297297 370 154 0.015601281835 0.417174576507 0.00151797540049 0.0870480484122 0.0037917605929 285 229 0.114395912901 0.4102492488848
21 0.20234547065 4 -0.0169491525424 708 108 0.0606995884774 0.222063227058 0.000787874839354 -0.230854745585 0.0039010330515 87 57 -0.019717756408 0.2139055930426
22 0.442708333333 5 0.527777777778 72 33 0.0661157024793 0.37279640224 0.00334237306316 0.199130905451 0.00883097890234 275 238 0.069911931093 0.328646872327
23 0.151766709238 4 -0.0242214532872 289 30 0.321111111111 0.120874725562 0.0010781127081 -0.215488013032 0.00796575683577 40 53 0.030891983676 0.1912665597448
24 0.257396449704 2 0.538461538462 26 13 0.153846153846 0.288230490122 0.0053351731598 0.234190421567 0.015078124416 135 244 -0.030834040418 0.304271116895
25 0.207584129111 5 -0.158940397351 1510 156 0.0620479947403 0.180274905451 0.000507004934911 -0.338610318136 0.00328584290696 90 13 0.02730922366 0.179669920785
26 0.659370350067 8 0.681415929204 113 75 0.0200888888889 0.526278544814 0.00293132035652 0.362784474962 0.00649305846553 288 268 0.133091805253 0.318631454242
27 0.361467228158 4 0.369263157895 2375 181 0.072494734593 0.151348276164 0.00042314010708 -0.403538551273 0.00327807185535 230 194 0.210118951994 0.772801709168
28 0.184143916438 3 0.0611510791367 556 50 0.2224 0.134458291341 0.00084060935753 -0.288178134801 0.00628900264822 69 85 0.049685625097 0.3493292139377
29 0.130972708779 3 0.0505731625084 1483 81 0.226032616979 0.105362027451 0.000475799850216 -0.391463935117 0.00500626881099 26 78 0.025610681328 0.4420370976254
30 0.0668057903635 3 -0.205263157895 380 35 0.310204081633 0.114737259505 0.000914742148727 -0.254605898624 0.00715482064718 2 7 -0.0479314691415 0.049342740729
31 0.262576523822 5 0.0316742081448 221 48 0.0959201388889 0.251717224186 0.00159369020207 -0.0805934241587 0.0061046710967 141 74 0.010859299636 0.1122676323035
32 0.257164800943 4 0.192660550459 218 44 0.112603305785 0.235404513794 0.00150081288983 -0.0996145159699 0.00665745994827 134 131 0.021760287149 0.2922750664289
33 0.163171170026 6 -0.293269230769 832 112 0.0663265306122 0.205535877988 0.000733297245735 -0.264334661271 0.00390405549437 45 1 -0.042364707962 -0.028934569498
34 0.291476407915 3 0.545454545455 220 56 0.0701530612245 0.272027220943 0.00159061335173 -0.0625065545002 0.00597299632989 172 249 0.019449186972 0.6079610999552
35 0.199167657551 2 0.51724137931 29 13 0.171597633136 0.266800982096 0.00471105351068 0.201209649695 0.0132808527197 82 235.5 -0.067633324545 0.316031729615
36 0.318362778679 3 0.386973180077 261 50 0.1044 0.224850815667 0.00134353221255 -0.138883054746 0.00599421997532 198 199 0.093511963012 0.525856234823
37 0.419650404541 3 0.672131147541 183 53 0.065147739409 0.293504193613 0.00166242263465 -0.0115497058955 0.00607262951792 269 267 0.126146210928 0.6836808534365
38 0.361635993003 3 0.715355805243 267 56 0.0851403061224 0.245100762946 0.00140280999615 -0.110185054393 0.00616296020016 231 272 0.116535230057 0.825540859636
39 0.376678175996 3 0.780487804878 328 61 0.0881483472185 0.229882991982 0.00119522871302 -0.15308732946 0.00544807654629 241 278 0.146795184014 0.933575134338
40 0.1065625 3 -0.0413223140496 121 30 0.134444444444 0.228265600703 0.00203772689616 -0.0425853667427 0.00834673145103 10 41 -0.121703100703 0.0012630526931
41 0.369385613401 3 0.750452079566 553 75 0.0983111111111 0.19427643381 0.000804894001061 -0.240689738938 0.00486138284393 238.5 273.5 0.175109179591 0.991141818504
42 0.290858725762 3 0.263157894737 19 15 0.0844444444444 0.373219033999 0.00656109946669 0.39147630249 0.0153553592693 171 159 -0.082360308237 -0.128318407753
43 0.386751211911 3 0.803921568627 153 41 0.0910172516359 0.271197217957 0.00196024542116 -0.0130750540657 0.007123373269 250 284 0.115553993954 0.8169966226927
44 0.38589378333 3 0.694915254237 118 35 0.0963265306122 0.281060802069 0.00214819080816 0.0212675728405 0.00752599786341 248 269 0.104832981261 0.6736476813965
45 0.295582986318 3 0.349397590361 83 36 0.0640432098765 0.344687700313 0.00302067429329 0.138301076697 0.0083930741752 176 188 -0.049104713995 0.211096513664
46 0.195 3 0.2 10 8 0.15625 0.300092891612 0.00988800876893 0.435016904492 0.0234027924204 72 134.5 -0.105092891612 -0.235016904492
47 0.151365258775 3 0.802884615385 416 54 0.142661179698 0.176713757779 0.000965480068235 -0.228618206866 0.00571452454892 39 283 -0.025348499004 1.031502822251
48 0.390954943435 3 0.703349282297 418 65 0.0989349112426 0.208990166605 0.00101285734898 -0.198682238133 0.00527502554017 251 270 0.18196477683 0.90203152043
49 0.363888888889 4 0.409836065574 61 32 0.0595703125 0.375149960328 0.00362612399322 0.224467159052 0.00949876842829 233 208.5 -0.011261071439 0.185368906522
50 0.379464285714 3 0.428571428571 28 19 0.0775623268698 0.384050171093 0.00560285520439 0.340491137127 0.0132364812425 244 212.5 -0.00458588537900001 0.088080291444
51 0.251074380165 3 0.275862068966 58 22 0.119834710744 0.285205006327 0.00329854415585 0.11791860668 0.0106037127574 127 162 -0.034130626162 0.157943462286
52 0.347967194421 2 0.710526315789 152 39 0.0999342537804 0.260115663072 0.00190420327775 -0.0371119631921 0.00691757479498 217 271 0.087851531349 0.7476382789811
53 0.263643193771 3 0.409836065574 122 32 0.119140625 0.253555810779 0.00206307019212 -0.00880488238704 0.00813530073412 142 208.5 0.010087382992 0.41864094796104
54 0.31702062173 2 0.649122807018 57 22 0.117768595041 0.290742893754 0.00327524020818 0.132318731015 0.0102299966496 196 265 0.026277727976 0.516804076003
55 0.332713359549 3 0.448979591837 98 40 0.06125 0.341101586737 0.00259502969157 0.112445265327 0.00754652629989 208 218 -0.00838822718799997 0.33653432651
56 0.297163146936 3 0.757575757576 165 44 0.0852272727273 0.269869452842 0.00179310308929 -0.0377777534404 0.00657853450203 178 275 0.027293694094 0.7953535110164
57 0.210743801653 3 0.454545454545 11 9 0.135802469136 0.312771197683 0.00890736391558 0.422539741459 0.0211056688882 93 220 -0.10202739603 0.032005713086
58 0.232595407614 3 0.320754716981 212 45 0.104691358025 0.236093421771 0.00157887658175 -0.0927931649484 0.00660187049699 107 180 -0.00349801415700002 0.4135478819294
59 0.3536 4 0.28 25 16 0.09765625 0.351198940252 0.0056729688237 0.311445974149 0.0146409381695 220 164 0.00240105974800003 -0.031445974149
60 0.235172193878 4 0.112426035503 169 41 0.100535395598 0.253852031126 0.00172251841341 -0.0492861247895 0.00689159237112 110 101 -0.018679837248 0.1617121602925
61 0.176658163265 4 0.0114942528736 87 24 0.151041666667 0.236320619996 0.00253716342325 0.00929443768456 0.00963216315576 58 67 -0.059662456731 0.00219981518904
62 0.308042894594 3 0.628721541156 571 72 0.110146604938 0.185332528451 0.000837260780535 -0.250923388155 0.00505469634996 187 260 0.122710366143 0.879644929311
63 0.381421267399 3 0.647058823529 255 49 0.106205747605 0.227305621137 0.00134787641883 -0.13261384115 0.00583891002438 246 264 0.154115646262 0.779672664679
64 0.392108804306 2 0.78431372549 102 35 0.0832653061224 0.30185666527 0.00255946507631 0.0662634889653 0.00796737653666 252 280 0.090252139036 0.7180502365247
65 0.271615133702 3 0.429256594724 417 65 0.0986982248521 0.205931968042 0.0010233024625 -0.204591563736 0.00519176158133 149 215 0.06568316566 0.63384815846
66 0.183103221565 4 0 118 35 0.0963265306122 0.275143188419 0.00230820286147 0.0220160692452 0.00769667868903 66 62.5 -0.092039966854 -0.0220160692452
67 0.248206765699 2 0.5 148 31 0.154006243496 0.216770067907 0.00180717325639 -0.0756719797352 0.00765159261121 126 231.5 0.031436697792 0.5756719797352
68 0.355 3 0.4 20 14 0.102040816327 0.370769066427 0.00659010763973 0.389889427351 0.0163197876777 222 205.5 -0.015769066427 0.010110572649
69 0.415925195802 3 0.824817518248 137 41 0.081499107674 0.28951693527 0.00211796017956 0.0179355087491 0.00704153697755 265 285 0.126408260532 0.8068820094989
70 0.179039158157 3 0.311740890688 247 52 0.0913461538462 0.238545566844 0.00135392520232 -0.109087461135 0.00624664747325 60 178 -0.059506408687 0.420828351823
71 0.23943359375 3 0.428571428571 161 37 0.117604090577 0.237301224133 0.00183606998514 -0.0677043717406 0.00782741519301 119 212.5 0.002132369617 0.4962758003116
72 0.323264746228 3 0.63768115942 138 33 0.126721763085 0.241606342632 0.0019463439939 -0.038780600021 0.00790913810911 203 262 0.081658403596 0.676461759441
73 0.392878397143 3 0.802816901408 71 30 0.0788888888889 0.327836489746 0.00307124833708 0.140387517096 0.00859485126112 253 282 0.065041907397 0.662429384312
74 0.275291141387 3 0.619047619048 273 50 0.1092 0.220316720557 0.0013508034104 -0.137588131116 0.00635151771153 154 258 0.05497442083 0.756635750164
75 0.32016722624 3 0.486033519553 179 42 0.101473922902 0.249582154895 0.00170899688498 -0.0612574398759 0.00680660590619 201 226 0.070585071345 0.5472909594289
76 0.283666846944 3 0.348837209302 43 22 0.0888429752066 0.341602326733 0.00424667114994 0.226844445936 0.0113668646582 164 187 -0.057935479789 0.121992763366
77 0.198602526203 3 0.245901639344 61 24 0.105902777778 0.296165466964 0.00332091146501 0.117616628819 0.010119313137 81 153 -0.097562940761 0.128285010525
78 0.274318237156 3 0.6 225 44 0.116219008264 0.224552517867 0.00149720277593 -0.119993779246 0.00663715553701 151 256 0.049765719289 0.719993779246
79 0.309073724008 3 0.478260869565 23 14 0.117346938776 0.336725374385 0.00620438018839 0.310894596951 0.0152982389725 188 224 -0.027651650377 0.167366272614
80 0.348193872885 3 0.487804878049 82 29 0.0975029726516 0.299637853086 0.00277848489295 0.0916676295241 0.00899031275153 218 228 0.048556019799 0.3961372485249
81 0.368827160494 2 0.888888888889 36 22 0.0743801652893 0.373513121545 0.00492230314828 0.288667329993 0.0120548947136 237 288.5 -0.004685961051 0.600221558896
82 0.337939342404 3 0.644970414201 169 41 0.100535395598 0.252098733476 0.001807750021 -0.0541946579966 0.00677363778856 213 263 0.085840608928 0.6991650721976
83 0.337683090937 3 0.544483985765 281 53 0.100035599858 0.227015229707 0.00134281014265 -0.137818538907 0.00609493145094 212 248 0.11066786123 0.682302524672
84 0.396193771626 3 0.529411764706 17 13 0.100591715976 0.358938482367 0.00723351738322 0.387874791466 0.0165635844893 257 240 0.037255289259 0.14153697324
85 0.356111111111 3 0.533333333333 60 26 0.0887573964497 0.328465518605 0.00353421310271 0.16170924153 0.00992948829029 223 242 0.027645592506 0.371624091803
86 0.381246281975 3 0.78313253012 83 31 0.0863683662851 0.315264906066 0.0028804200992 0.108067908812 0.00889056964233 245 279 0.065981375909 0.675064621308
87 0.195967078189 3 0.176470588235 136 32 0.1328125 0.231805468283 0.00184362807266 -0.0556469917578 0.00746607602362 76 123 -0.035838390094 0.2321175799928
88 0.393424036281 3 0.571428571429 42 27 0.0576131687243 0.403390371699 0.00462933577888 0.310295983764 0.0108585973142 254 253 -0.00996633541800002 0.261132587665
89 0.483343248067 4 0.512195121951 41 27 0.0562414266118 0.434918945873 0.00486057029168 0.356197063544 0.0113648187427 282 234 0.048424302194 0.155998058407
90 0.25244140625 3 0.1875 32 17 0.110726643599 0.339176026032 0.00498618569413 0.271025801079 0.0133411066322 129 127 -0.086734619782 -0.083525801079
91 0.235207100592 4 0 26 15 0.115555555556 0.337654005684 0.00565189371503 0.304802293885 0.0149061793881 111 62.5 -0.102446905092 -0.304802293885
92 0.449444444444 4 0.466666666667 30 19 0.0831024930748 0.394182700026 0.00529251193734 0.346134798855 0.0123009164086 277 222 0.055261744418 0.120531867812
93 0.18 2 0.428571428571 21 10 0.21 0.24348890102 0.00585109204051 0.231887107809 0.0175232375867 61.5 212.5 -0.06348890102 0.196684320762
94 0.413243320885 4 0.627118644068 59 28 0.0752551020408 0.362602105173 0.00365678858649 0.21032103429 0.00986237158588 264 259 0.050641215712 0.416797609778
95 0.322359396433 3 0.333333333333 27 15 0.12 0.323205260209 0.0052032589478 0.261352150216 0.0133632615998 202 183 -0.000845863775999989 0.071981183117
96 0.28549382716 3 0.333333333333 18 12 0.125 0.338641229008 0.00699676991529 0.358683512348 0.0181339092455 167 183 -0.053147401848 -0.025350179015
97 0.407955292571 3 0.487179487179 39 25 0.0624 0.419507473786 0.0046443738217 0.343789781935 0.0114856435582 262 227 -0.011552181215 0.143389705244
98 0.441527777778 5 0.366666666667 60 34 0.0519031141869 0.422106186597 0.00375689220922 0.288258293332 0.00944359603706 274 192 0.019421591181 0.078408373335
99 0.360618014464 3 0.538461538462 39 22 0.0805785123967 0.3803165772 0.00479484625155 0.292528504521 0.011862656724 228 244 -0.019698562736 0.245933033941
100 0.683881715952 6 0.795918367347 49 45 0.0241975308642 0.568966317671 0.00464468662185 0.520208389881 0.00962107173971 289 281 0.114915398281 0.275709977466
101 0.424081632653 3 0.542857142857 35 22 0.0723140495868 0.398125860039 0.00505022205145 0.327062551054 0.0123930992023 271 246.5 0.025955772614 0.215794591803
102 0.502162629758 4 0.588235294118 34 24 0.0590277777778 0.440763707913 0.00506091761801 0.386268860656 0.0117865989391 283 254 0.061398921845 0.201966433462
103 0.183662851197 4 0.1875 32 14 0.163265306122 0.276467304009 0.00499646981459 0.201253638296 0.0145561693789 67 127 -0.092804452812 -0.013753638296
104 0.103806228374 2 0.294117647059 51 14 0.260204081633 0.190478090161 0.00330182899162 0.0600844103985 0.01258966393 8 169 -0.086671861787 0.2340332366605
105 0.10650887574 2 0.307692307692 52 14 0.265306122449 0.186257445995 0.00332733750462 0.0530154836159 0.0130264531089 9 176.5 -0.079748570255 0.2546768240761
106 0.399038461538 5 0.346153846154 52 33 0.0477502295684 0.438014234749 0.00409052223601 0.327358761999 0.00953089714021 258 186 -0.038975773211 0.018795084155
107 0.163923182442 2 0.333333333333 27 12 0.1875 0.261374095027 0.00520355934647 0.209887519642 0.0144060080002 46 183 -0.097450912585 0.123445813691
108 0.147762345679 2 0.388888888889 36 13 0.213017751479 0.234934076356 0.00425984710627 0.156155204685 0.0133768417984 37 200 -0.087171730677 0.232733684204
109 0.306440443213 5 0.0526315789474 38 22 0.0785123966942 0.374357318177 0.00466574524902 0.283175711844 0.0115198094672 186 79.5 -0.067916874964 -0.2305441328966
110 0.416251697601 3 0.829787234043 47 25 0.0752 0.378102726283 0.00427682894257 0.26428529503 0.0105598330656 266 286 0.038148971318 0.565501939013
111 0.208476454294 5 -0.136842105263 95 31 0.098855359001 0.288696114799 0.00260931938089 0.0585529849924 0.00834147947385 91 16 -0.080219660505 -0.1953950902554
112 0.3576 5 0.146666666667 75 37 0.054784514244 0.393571590295 0.00321642415096 0.223041657165 0.00813125433137 224 113 -0.035971590295 -0.076374990498
113 0.324704142012 2 0.769230769231 26 13 0.153846153846 0.292324599363 0.00542037296332 0.256501391192 0.0150632861674 204 277 0.032379542649 0.512729378039
114 0.304444444444 3 0.333333333333 15 11 0.123966942149 0.332510201993 0.00786560738659 0.381559095675 0.0195721635261 184 183 -0.028065757549 -0.048225762342
115 0.266087278107 3 0.230769230769 52 19 0.14404432133 0.276013208842 0.00356520308221 0.124830045973 0.0108437206692 144 146.5 -0.00992593073499998 0.105939184796
116 0.199380165289 3 0.0909090909091 44 16 0.171875 0.260341476625 0.00407327017447 0.137398937435 0.0124733593369 83 94.5 -0.060961311336 -0.0464898465259
117 0.325996430696 4 0.219512195122 41 21 0.092970521542 0.353947618462 0.00430418209049 0.24489342624 0.0112206374257 205 142 -0.027951187766 -0.025381231118
118 0.173008323424 2 0.51724137931 29 12 0.201388888889 0.242519645097 0.00451711871466 0.186766066951 0.013709050738 53 235.5 -0.069511321673 0.330475312359
119 0.18 2 0.4 20 11 0.165289256198 0.278384389353 0.00678522201381 0.274237636994 0.0176435058016 61.5 205.5 -0.098384389353 0.125762363006
120 0.160034602076 3 0.147058823529 68 19 0.18836565097 0.223282116605 0.00282672266038 0.0339633677031 0.0107608126006 44 114 -0.063247514529 0.1130954558259
121 0.3822 4 0.32 50 27 0.0685871056241 0.395597880387 0.00426057948179 0.277407139418 0.0102068725454 247 179 -0.013397880387 0.042592860582
122 0.27625 3 0.3 20 13 0.118343195266 0.351094226308 0.00655598379073 0.356223892814 0.0165148438618 155 171.5 -0.074844226308 -0.056223892814
123 0.235 3 0.2 20 12 0.138888888889 0.320299590714 0.00629567077615 0.33587762127 0.015929323592 109 134.5 -0.085299590714 -0.13587762127
124 0.319444444444 2 0.666666666667 6 7 0.122448979592 0.298265469719 0.0129557166931 0.565334942835 0.0274781635618 199 266 0.021178974725 0.101331723832
125 0.310964083176 3 0.391304347826 23 14 0.117346938776 0.337064712462 0.00571206100309 0.315772252247 0.0146335789515 191 202 -0.026100629286 0.075532095579
126 0.404300567108 5 0.260869565217 46 25 0.0736 0.381781083218 0.00408366664741 0.272169518506 0.0100152686785 259 157 0.02251948389 -0.011299953289
127 0.378775510204 4 0.542857142857 35 22 0.0723140495868 0.405342670353 0.00491618609084 0.336617366832 0.0116514762409 243 246.5 -0.026567160149 0.206239776025
128 0.37669094693 5 0.290322580645 31 22 0.0640495867769 0.428298908505 0.00535091616164 0.385935891026 0.0121115578903 242 168 -0.051607961575 -0.095613310381
129 0.314049586777 3 0.363636363636 22 15 0.0977777777778 0.369715544779 0.00622026171332 0.365563834621 0.0152667226041 193 190.5 -0.055665958002 -0.00192747098500001
130 0.271604938272 2 0.555555555556 18 12 0.125 0.337779627626 0.0070542254809 0.363428799048 0.0179462672679 148 251.5 -0.066174689354 0.192126756508
131 0.310546875 3 0.5 16 12 0.111111111111 0.35740902722 0.00754181563157 0.404317122194 0.0176593640201 190 231.5 -0.04686215222 0.095682877806
132 0.116343490305 2 0.368421052632 19 9 0.234567901235 0.232835084097 0.00611321833298 0.247894401975 0.0176135456821 16 193 -0.116491593792 0.120526650657
133 0.512396694215 5 0.454545454545 22 18 0.0679012345679 0.444476137538 0.00711158105595 0.456215020617 0.0153511947572 284 220 0.067920556677 -0.00166956607199997
134 0.334022038567 4 0.242424242424 66 30 0.0733333333333 0.363351759727 0.00350529119273 0.201447672024 0.00934557350083 210 152 -0.02932972116 0.0409765704
135 0.354080578512 5 0.227272727273 44 25 0.0704 0.400196815594 0.00438042678107 0.305157650928 0.0108027159984 221 145 -0.046116237082 -0.077884923655
136 0.393775510204 4 0.371428571429 70 33 0.0642791551882 0.381308722924 0.0032960771703 0.213738510326 0.00877868256895 255 195 0.01246678728 0.157690061103
137 0.285123966942 3 0.454545454545 11 9 0.135802469136 0.31303634755 0.00887224733604 0.423258348222 0.0206284940884 166 220 -0.027912380608 0.031287106323
138 0.35798816568 4 0.384615384615 13 12 0.0902777777778 0.387187257078 0.00825575917747 0.475559812257 0.0191990883401 225 198 -0.029199091398 -0.090944427642
139 0.143377777778 3 -0.04 75 18 0.231481481481 0.194038888521 0.002683607737 0.0059380122716 0.0105919206659 33 42 -0.050661110743 -0.0459380122716
140 0.339285714286 3 0.428571428571 28 19 0.0775623268698 0.394339765959 0.00578243332072 0.342381124839 0.0132159451198 214 212.5 -0.055054051673 0.086190303732
141 0.108436992969 3 -0.116279069767 43 16 0.16796875 0.254322808778 0.00394329273936 0.129973073826 0.0115586357059 13 21 -0.145885815809 -0.246252143593
142 0.179012345679 2 0.555555555556 18 10 0.18 0.270233433514 0.00644417294963 0.297598538671 0.0179476540827 59 251.5 -0.091221087835 0.257957016885
143 0.19575962539 4 -0.0967741935484 62 21 0.140589569161 0.268097161847 0.0031270513668 0.0889051993207 0.0102226602991 75 25 -0.072337536457 -0.1856793928691
144 0.42138671875 5 0.375 32 22 0.0661157024793 0.419748949477 0.00552079032104 0.374950031438 0.0127320713706 270 196 0.00163776927300002 4.99685620000134e-05
145 0.326515293676 4 0.232876712329 73 29 0.0868014268728 0.328408298439 0.00321647699265 0.139806643599 0.00887490981331 206 148 -0.00189300476299997 0.09307006873
146 0.345588235294 4 0.235294117647 34 20 0.085 0.382417041012 0.00505333082992 0.316562197358 0.0126224963263 216 149 -0.036828805718 -0.081268079711
147 0.197066326531 4 -0.0714285714286 28 14 0.142857142857 0.298250816117 0.00495408422601 0.247870596358 0.0141069896624 78 32 -0.101184489586 -0.3192991677866
148 0.36083984375 3 0.4375 32 16 0.125 0.321943434376 0.00522265025785 0.252164115148 0.0134431721164 229 216 0.038896409374 0.185335884852
149 0.26025390625 3 0.1875 32 17 0.110726643599 0.335837357709 0.00489002740771 0.260806419487 0.0137050335569 138 127 -0.075583451459 -0.073306419487
150 0.153333333333 4 -0.0666666666667 15 10 0.15 0.307351623473 0.00772307010141 0.356109808789 0.0191498577883 41 33.5 -0.15401829014 -0.4227764754557
151 0.425154320988 4 0.444444444444 36 21 0.0816326530612 0.375366976822 0.00451350603473 0.298873514263 0.0123530992073 272 217 0.049787344166 0.145570930181
152 0.214285714286 3 0.142857142857 14 9 0.172839506173 0.280725776817 0.0078186873123 0.348145572739 0.020293116217 97 109.5 -0.066440062531 -0.205288429882
153 0.463667820069 3 0.764705882353 17 14 0.0867346938776 0.405356637472 0.00750282663658 0.440936519949 0.016839787498 279 276 0.058311182597 0.323769362404
154 0.2421875 4 0.0833333333333 24 13 0.14201183432 0.30152680046 0.00545807067918 0.265683228506 0.0147022079662 122 91 -0.05933930046 -0.1823498951727
155 0.367626886145 4 0.259259259259 27 16 0.10546875 0.355046826073 0.00575226106148 0.304950951454 0.0142097739562 236 156 0.012580060072 -0.045691692195
156 0.478596908442 3 0.862068965517 29 21 0.0657596371882 0.429740309856 0.0054805604626 0.393531823032 0.0126454551602 280 287 0.048856598586 0.468537142485
157 0.2824 4 0.2 25 15 0.111111111111 0.341803514444 0.00597069986747 0.303178042555 0.0152190068328 161 134.5 -0.059403514444 -0.103178042555
158 0.302959183673 3 0.485714285714 70 27 0.0960219478738 0.318139043053 0.00320844967421 0.131512362789 0.00968288562823 182 225 -0.01517985938 0.354201922925
159 0.281163434903 3 0.263157894737 19 12 0.131944444444 0.333115592162 0.00716597855423 0.351600967655 0.0172428082339 159 159 -0.051952157259 -0.088443072918
160 0.232142857143 3 0.285714285714 14 10 0.14 0.316332667419 0.00755943287844 0.374700418711 0.0189759380675 106 167 -0.084189810276 -0.088986132997
161 0.254399643573 3 0.283582089552 67 25 0.1072 0.301098225653 0.00309909434772 0.124784543918 0.00940941690332 130 166 -0.04669858208 0.158797545634
162 0.212665406427 3 0.217391304348 23 12 0.159722222222 0.293004894211 0.00583241761744 0.26758365642 0.0160392648605 95 141 -0.080339487784 -0.050192352072
163 0.479175343607 4 0.551020408163 49 27 0.0672153635117 0.401633546824 0.00430570689199 0.296538464357 0.0107052954488 281 250 0.077541796783 0.254481943806
164 0.235938641344 3 0.189189189189 37 16 0.14453125 0.286214439336 0.00432917555162 0.184602137111 0.0121941624877 113 129.5 -0.050275797992 0.004587052078
165 0.16875 4 -0.1 20 12 0.138888888889 0.312326244857 0.00666696493475 0.306386156001 0.0167820680585 49 24 -0.143576244857 -0.406386156001
166 0.139455782313 3 -0.047619047619 42 16 0.1640625 0.265262721687 0.00406013880434 0.150964626403 0.0123873240661 32 39 -0.125806939374 -0.198583674022
167 0.28271484375 4 0.125 32 18 0.0987654320988 0.35236784117 0.00510443383471 0.27596610243 0.0130014981972 162 104 -0.06965299742 -0.15096610243
168 0.189453125 3 0.25 16 10 0.16 0.294093544513 0.006829851898 0.331684446864 0.017655871824 71 154.5 -0.104640419513 -0.081684446864
169 0.371466140697 4 0.333333333333 39 22 0.0805785123967 0.381070401989 0.00442698138528 0.290431317073 0.0113589330912 240 183 -0.00960426129199998 0.04290201626
170 0.434911242604 3 0.538461538462 13 10 0.13 0.342504848504 0.00853600347818 0.434828170715 0.0203034569359 273 244 0.0924063941 0.103633367747
171 0.560185185185 4 0.888888888889 18 18 0.0555555555556 0.482182217438 0.00763836505314 0.541957690944 0.016089164047 287 288.5 0.0780029677470001 0.346931197945
172 0.232653061224 4 0.0571428571429 70 26 0.103550295858 0.302474724203 0.00305743999113 0.113616294589 0.00923481620064 108 84 -0.069821662979 -0.0564734374461
173 0.283933518006 3 0.263157894737 19 12 0.131944444444 0.326398560653 0.00662172997744 0.333757197292 0.0164721391067 165 159 -0.042465042647 -0.070599302555
174 0.413194444444 3 0.5 12 10 0.12 0.3535769113 0.00880046990628 0.460721125228 0.0208671659306 263 231.5 0.059617533144 0.039278874772
175 0.1015625 3 0.125 16 9 0.197530864198 0.253672493007 0.00697267886292 0.284240997191 0.01720617626 7 104 -0.152109993007 -0.159240997191
176 0.240484429066 3 0.176470588235 17 11 0.140495867769 0.313954507874 0.00726377319782 0.338238741139 0.0175655300253 120 123 -0.073470078808 -0.161768152904
177 0.258711374096 4 0.025641025641 39 17 0.134948096886 0.291443549007 0.0041452572987 0.171820454519 0.0125794682014 136 70 -0.032732174911 -0.146179428878
178 0.288463558076 5 0.0289855072464 138 48 0.0598958333333 0.338578180052 0.00217910746638 0.0784147063255 0.00632975034843 170 72 -0.050114621976 -0.0494291990791
1 0.359861591696 3 0.529411764706 17 16 0.06640625 0.41577778509 0.00723599495644 0.460271360867 0.0159735719064 226 240 -0.055916193394 0.0691404038390001
2 0.19625 3 0.3 20 16 0.078125 0.37482623972 0.00637597401152 0.375556824138 0.0149214525765 77 171.5 -0.17857623972 -0.075556824138
3 0.352607709751 4 0.238095238095 21 17 0.0726643598616 0.404725447168 0.00612680250604 0.410940474654 0.013731762457 219 150.5 -0.052117737417 -0.172845236559
4 0.405864197531 6 0.166666666667 36 27 0.0493827160494 0.452319929448 0.00497029328518 0.39752979617 0.0111868947756 260 118.5 -0.046455731917 -0.230863129503
5 0.303402646503 3 0.304347826087 23 18 0.070987654321 0.392830774988 0.00610903370137 0.382026968839 0.014085646525 183 174.5 -0.089428128485 -0.077679142752
6 0.342249657064 4 0.185185185185 27 20 0.0675 0.414511929895 0.0055006266976 0.384347240563 0.0128318423225 215 125 -0.072262272831 -0.199162055378
7 0.306326530612 6 -0.0285714285714 70 37 0.0511322132944 0.398319231877 0.00352535783081 0.234768102037 0.00854213742244 185 49 -0.091992701265 -0.2633395306084
8 0.319584775087 5 0.0823529411765 85 43 0.0459707950243 0.398396280159 0.00317694566977 0.208809087955 0.00783962663701 200 90 -0.078811505072 -0.1264561467785
9 0.365784499055 5 0.391304347826 23 19 0.0637119113573 0.431469705425 0.00624606670378 0.441147176703 0.0142544681638 235 202 -0.06568520637 -0.049842828877
10 0.1435546875 4 -0.125 32 18 0.0987654320988 0.340376136644 0.00471825303069 0.265899205103 0.0134842715383 34 18.5 -0.196821449144 -0.390899205103
11 0.216918714556 4 -0.0434782608696 46 23 0.0869565217391 0.34325940247 0.00377858106059 0.216771332093 0.0104399280441 99 40 -0.126340687914 -0.2602495929626
12 0.173324150597 4 -0.121212121212 66 26 0.0976331360947 0.310955130307 0.00300005226786 0.127750323834 0.0089717998683 54 20 -0.13763097971 -0.248962445046
13 0.293650793651 4 0.142857142857 21 16 0.08203125 0.383828384225 0.0064225352864 0.387294946199 0.0150943290202 174 109.5 -0.090177590574 -0.244437803342
14 0.213333333333 4 -0.0666666666667 30 18 0.0925925925926 0.348441199022 0.0052711877626 0.284872945358 0.0133167102951 96 33.5 -0.135107865689 -0.3515396120247
15 0.204081632653 4 -0.0285714285714 35 19 0.0969529085873 0.336691579078 0.00445801932887 0.238108975992 0.0110783032476 89 49 -0.132609946425 -0.2666804045634
16 0.295 3 0.3 20 15 0.0888888888889 0.381779540996 0.00721654074416 0.392909844047 0.0165239274136 175 171.5 -0.086779540996 -0.092909844047
17 0.416454081633 4 0.357142857143 28 21 0.0634920634921 0.437687779497 0.00577522899007 0.413379972707 0.0126413751763 267 189 -0.021233697864 -0.056237115564
18 0.197083333333 4 0.1 60 26 0.0887573964497 0.321541685416 0.00331931215913 0.155329635192 0.00953842439104 79 96 -0.124458352083 -0.055329635192
19 0.186187255251 4 -0.0943396226415 53 23 0.100189035917 0.315129432442 0.00367313380337 0.16157960569 0.0101488045614 70 26.5 -0.128942177191 -0.2559192283315
20 0.229444444444 4 0.0666666666667 30 18 0.0925925925926 0.355968846105 0.00537667381097 0.286122204928 0.0127659309889 105 86.5 -0.126524401661 -0.2194555382613
21 0.11865234375 3 -0.0625 32 15 0.142222222222 0.284575400858 0.00487585703866 0.197732159953 0.0136692014232 19 35 -0.165923057108 -0.260232159953
22 0.1179138322 2 0.238095238095 21 15 0.0933333333333 0.342418998619 0.00624777008634 0.340929087087 0.016161907404 17 150.5 -0.224505166419 -0.102833848992
23 0.0824652777778 3 -0.166666666667 24 13 0.14201183432 0.288268971572 0.00564337802553 0.250478660824 0.0148787635539 4 11 -0.2058036937942 -0.417145327491
24 0.3144 4 0.2 25 19 0.0692520775623 0.395336932245 0.00593900654219 0.372257218878 0.0141171224007 194 134.5 -0.080936932245 -0.172257218878
25 0.336033950617 6 0.277777777778 36 24 0.0625 0.40855157182 0.00496358718202 0.336744192647 0.0116719735273 211 163 -0.072517621203 -0.058966414869
26 0.147462277092 3 -0.037037037037 27 16 0.10546875 0.329468868099 0.005256628285 0.282839229305 0.0140745052245 36 44.5 -0.182006591007 -0.319876266342
27 0.273051754908 5 0.0243902439024 41 26 0.060650887574 0.399304109209 0.00454159940646 0.305575091625 0.0112825738956 150 68.5 -0.126252354301 -0.2811848477226
28 0.25642566568 5 -0.0192307692308 104 43 0.0562466197945 0.355272435539 0.00266267964847 0.127348766734 0.00727977064503 133 56 -0.098846769859 -0.1465795359648
29 0.268432617188 5 -0.03125 64 32 0.0625 0.377005288212 0.00340420022248 0.219777281969 0.00878739915639 146 47 -0.108572671024 -0.251027281969
30 0.175540123457 3 0.0555555555556 36 18 0.111111111111 0.315755929979 0.00443760373968 0.214370243003 0.0118198104506 55 82 -0.140215806522 -0.1588146874474
31 0.23681640625 5 -0.125 32 19 0.0886426592798 0.362743972931 0.00511682015739 0.290283402534 0.012732808485 114 18.5 -0.125927566681 -0.415283402534
32 0.315643491124 6 0.0384615384615 52 33 0.0477502295684 0.419105976044 0.00435938179162 0.299871171978 0.00970208804983 195 75 -0.10346248492 -0.2614096335165
33 0.292534722222 5 0.0555555555556 72 36 0.0555555555556 0.383660880476 0.00342109997275 0.209607213908 0.00915417372004 173 82 -0.091126158254 -0.1540516583524
34 0.274519890261 5 -0.037037037037 54 31 0.0561914672216 0.395304322051 0.00387795329535 0.262156965993 0.00924520624758 152 44.5 -0.12078443179 -0.29919400303
35 0.0714285714286 2 0.142857142857 14 8 0.21875 0.232178417574 0.00704685092112 0.285744189557 0.0190056597656 3 109.5 -0.1607498461454 -0.1428870467
36 0.282142857143 4 0.114285714286 70 33 0.0642791551882 0.370668133931 0.00344788527197 0.201047716552 0.00898955121589 160 102 -0.088525276788 -0.086762002266
37 0.283159800815 4 0.106382978723 47 26 0.0695266272189 0.379644868637 0.00386620296371 0.260482857 0.0101265757639 163 98 -0.096485067822 -0.154099878277
38 0.287396121884 5 0.0526315789474 76 38 0.0526315789474 0.390941640422 0.00316743105062 0.218175351644 0.00860397478247 168 79.5 -0.103545518538 -0.1655437726966
39 0.386621315193 3 0.52380952381 21 19 0.0581717451524 0.42485368843 0.00652977242255 0.439837853763 0.0147647676772 249 237 -0.038232373237 0.083971670047
40 0.261320153061 5 -0.0357142857143 56 29 0.0665873959572 0.368276859963 0.00371453654101 0.222406469249 0.00983590224178 139 46 -0.106956706902 -0.2581207549633
41 0.362068965517 4 0.379310344828 29 24 0.0503472222222 0.433958195858 0.00536680486077 0.405132017761 0.0122023305308 232 197 -0.071889230341 -0.025821672933
42 0.225714285714 4 0.0857142857143 35 19 0.0969529085873 0.340422803073 0.00460657776236 0.253308568185 0.0124008835514 102 92 -0.114708517359 -0.1675942824707
43 0.2038 5 -0.16 50 25 0.08 0.348419784855 0.0037907988811 0.218109424653 0.0105069568398 88 12 -0.144619784855 -0.378109424653
44 0.176033057851 4 -0.0545454545455 55 25 0.088 0.331730698655 0.00365390874752 0.181332436814 0.0100682426221 56 36 -0.155697640804 -0.2358778913595
45 0.176440329218 4 -0.111111111111 54 22 0.111570247934 0.300101254756 0.00351505625521 0.136031771555 0.0102229875128 57 22 -0.123660925538 -0.247142882666
46 0.3275 4 0.2 20 16 0.078125 0.390153570518 0.00666847413826 0.393257941472 0.0159188985327 207 134.5 -0.062653570518 -0.193257941472
47 0.245522698875 3 0.224489795918 49 24 0.0850694444444 0.343893382164 0.00389036958026 0.210582796226 0.0102008585112 124 144 -0.098370683289 0.013906999692
48 0.240784780024 3 0.172413793103 29 17 0.100346020761 0.335518415905 0.00497032963587 0.269995556624 0.0124166735049 121 120.5 -0.094733635881 -0.097581763521
49 0.261880165289 4 0.0909090909091 44 23 0.0831758034026 0.352381224314 0.00379082363291 0.232282472235 0.0102356147506 140 94.5 -0.090501059025 -0.1413733813259
50 0.157959183673 4 -0.0285714285714 35 18 0.108024691358 0.323396280121 0.00443611350421 0.228796416776 0.0124588924758 42 49 -0.165437096448 -0.2573678453474
51 0.131487889273 4 -0.235294117647 34 17 0.117647058824 0.305346447276 0.00444506008225 0.212233938387 0.012726129762 29 3 -0.173858558003 -0.447528056034
52 0.18234345606 5 -0.213114754098 61 24 0.105902777778 0.300228147299 0.00327742260853 0.133205110961 0.00965737561512 65 5 -0.117884691239 -0.346319865059
53 0.195419393218 4 -0.0243902439024 41 21 0.092970521542 0.337034058962 0.00415578142189 0.226450997715 0.011022636717 74 52 -0.141614665744 -0.2508412416174
54 0.106575963719 4 -0.285714285714 42 19 0.116343490305 0.296977232945 0.00403030888324 0.173480006883 0.0118523719039 11 2 -0.190401269226 -0.459194292597
55 0.167613636364 4 0.0454545454545 44 19 0.12188365651 0.298020292183 0.00397433675668 0.169666994452 0.0120654308283 48 77 -0.130406655819 -0.1242124489975
56 0.125708884688 3 0.0434782608696 46 19 0.127423822715 0.281677498521 0.00377991379568 0.141814316597 0.011141656728 24 76 -0.155968613833 -0.0983360557274
57 0.10707420223 3 0.176470588235 51 21 0.115646258503 0.2873552373 0.00368325879402 0.129748710424 0.0104360097342 12 123 -0.18028103507 0.046721877811
58 0.151123422592 5 -0.228070175439 57 24 0.0989583333333 0.309306710832 0.00345862025476 0.144252706586 0.0103077525283 38 4 -0.15818328824 -0.372322882025
59 0.268078889701 4 0.189189189189 37 22 0.0764462809917 0.373129347146 0.00476261873807 0.288158781966 0.012063660138 145 129.5 -0.105050457445 -0.098969592777
60 0.173 4 0 50 23 0.0945179584121 0.319658674556 0.00369434773622 0.172519814598 0.010293848044 52 62.5 -0.146658674556 -0.172519814598
61 0.167063020214 3 0.103448275862 29 16 0.11328125 0.319780389718 0.00506666216439 0.250267066701 0.0141577945204 47 97 -0.152717369504 -0.146818790839
62 0.136823319453 4 0.0243902439024 41 19 0.113573407202 0.300708325578 0.00380863745176 0.180163686062 0.0113714936025 30 68.5 -0.163885006125 -0.1557734421596
63 0.121374779683 4 -0.189873417722 79 26 0.116863905325 0.270369438795 0.00259209958638 0.0569261604334 0.00990626813448 21 9 -0.148994659112 -0.2467995781554
64 0.2771875 4 0.25 40 23 0.0756143667297 0.367527730397 0.00447310115672 0.258277147201 0.010911586273 157 154.5 -0.090340230397 -0.00827714720099998
65 0.197238658777 4 -0.025641025641 39 20 0.0975 0.334864239932 0.00436887311141 0.232761853438 0.0114084685214 80 51 -0.137625581155 -0.258402879079
66 0.274691358025 5 0 36 21 0.0816326530612 0.368902752631 0.00467507872013 0.285268435464 0.0123767755733 153 62.5 -0.094211394606 -0.285268435464
67 0.110124917817 2 0.230769230769 39 17 0.134948096886 0.276207513995 0.00412334779811 0.149921316614 0.0122618863818 14 146.5 -0.166082596178 0.080847914155
68 0.228191000918 3 0.212121212121 33 18 0.101851851852 0.342521445922 0.00515988781201 0.266367385752 0.0131557907479 104 140 -0.114330445004 -0.054246173631
69 0.146044021416 4 -0.0731707317073 41 20 0.1025 0.318482098612 0.00404943955485 0.195149264723 0.0111968768479 35 30.5 -0.172438077196 -0.2683199964303
70 0.181519357195 4 -0.135135135135 37 20 0.0925 0.341601690776 0.0045499678068 0.242635628515 0.0119960820565 64 17 -0.160082333581 -0.37777076365
71 0.138483965015 3 -0.0204081632653 49 21 0.111111111111 0.30050223581 0.00354606389656 0.152827023098 0.0113283450814 31 54.5 -0.162018270795 -0.1732351863633
72 0.235493058028 3 0.283018867925 53 24 0.0920138888889 0.328999038334 0.00356501077022 0.175708960072 0.0098777148925 112 165 -0.093505980306 0.107309907853
73 0.159867854065 4 -0.152542372881 59 24 0.102430555556 0.306302115429 0.00325358970188 0.136514819795 0.00974122308165 43 15 -0.146434261364 -0.289057192676
74 0.119834710744 4 -0.2 55 22 0.113636363636 0.291417694541 0.00340810226136 0.138403066431 0.0102238597955 20 8 -0.171582983797 -0.338403066431
75 0.33367768595 5 0.272727272727 22 17 0.076124567474 0.403988261418 0.00664670986061 0.39321728482 0.0154274176245 209 161 -0.070310575468 -0.120490012093
76 0.557851239669 4 0.636363636364 11 13 0.0650887573964 0.440040627 0.00974996459542 0.561544908119 0.0199698125285 286 261 0.117810612669 0.0748187282449999
77 0.201183431953 3 0.0769230769231 13 10 0.13 0.320128802145 0.00814891447236 0.391765551528 0.0194512734164 84 88 -0.118945370192 -0.3148424746049
78 0.295792936288 5 0 76 40 0.0475 0.404968750907 0.00313459400526 0.237303387736 0.00814788993756 177 62.5 -0.109175814619 -0.237303387736
79 0.237155219037 3 0.209302325581 43 24 0.0746527777778 0.363054716157 0.00425055364477 0.252056987568 0.010729187236 115 139 -0.12589949712 -0.042754661987
80 0.127614008566 3 -0.015873015873 63 24 0.109375 0.286820890013 0.00319421159151 0.105935356424 0.0100197987942 25 58 -0.159206881447 -0.121808372297
81 0.216836734694 3 0.142857142857 28 19 0.0775623268698 0.370606731494 0.00559816995641 0.322769440214 0.0135158827327 98 109.5 -0.1537699968 -0.179912297357
82 0.237764791819 4 0.135135135135 37 21 0.0839002267574 0.357779103522 0.00465522520161 0.263415552164 0.0119391118483 116 106 -0.120014311703 -0.128280417029
83 0.318333333333 6 0.0666666666667 30 22 0.0619834710744 0.414773363799 0.00561084207847 0.36126696293 0.013079449453 197 86.5 -0.096440030466 -0.2946002962633
84 0.170355902778 4 0.166666666667 48 25 0.0768 0.344481835944 0.0035278636383 0.209163091558 0.00992062958827 50 118.5 -0.174125933166 -0.042496424891
85 0.171714440238 3 0.162790697674 43 22 0.0888429752066 0.33141028909 0.00393106051302 0.215306607151 0.0107540518898 51 117 -0.159695848852 -0.052515909477
86 0.288265306122 4 0.142857142857 42 27 0.0576131687243 0.397755229958 0.00428106900643 0.304131108659 0.0107890622696 169 109.5 -0.109489923836 -0.161273965802
87 0.238265306122 4 0.0285714285714 70 34 0.060553633218 0.362358404786 0.00299959258445 0.181510371071 0.0080223631982 117 71 -0.124093098664 -0.1529389424996
88 0.238350591716 3 0.307692307692 52 29 0.0618311533888 0.372033138829 0.00385627219801 0.238089491892 0.00943908312467 118 176.5 -0.133682547113 0.0696028158
89 0.247662742382 4 0.0789473684211 76 32 0.07421875 0.337073229448 0.00294854997552 0.149686452682 0.0080557686665 125 89 -0.089410487066 -0.0707390842609
90 0.255917547384 7 -0.0841121495327 107 44 0.0552685950413 0.355472965757 0.00253300099421 0.129536706195 0.00735668707952 131 29 -0.099555418373 -0.2136488557277
91 0.183858501784 3 0.172413793103 58 24 0.100694444444 0.305772984439 0.00334349067248 0.129470016739 0.00957411216364 68 120.5 -0.121914482655 0.042943776364
92 0.221629828402 5 -0.0924369747899 119 44 0.0614669421488 0.333777989109 0.00236230229514 0.0876131134068 0.00699469054799 101 28 -0.112148160707 -0.1800500881967
93 0.311409270032 4 0.205479452055 73 39 0.0479947403024 0.400515788377 0.00319163854683 0.238639457471 0.00793855148888 192 138 -0.0891065183450001 -0.033160005416
94 0.3953125 5 0.3 40 28 0.0510204081633 0.440940506196 0.00472923214898 0.361381825395 0.0109093486403 256 171.5 -0.045628006196 -0.061381825395
95 0.28051035503 5 -0.0384615384615 52 29 0.0618311533888 0.387624980295 0.00402445527263 0.264263311568 0.00999347761413 158 43 -0.107114625265 -0.3027248500295
96 0.242506377551 4 0.107142857143 56 30 0.0622222222222 0.369909331144 0.00375396128649 0.22757193994 0.00947153899792 123 99 -0.127402953593 -0.120429082797
97 0.36 3 0.4 10 10 0.1 0.350167938387 0.0099296918414 0.479634489367 0.0211078583571 227 205.5 0.00983206161299999 -0.079634489367
98 0.297731568998 3 0.304347826087 23 16 0.08984375 0.375434131127 0.00598062170927 0.358178977147 0.0143370640698 179 174.5 -0.077702562129 -0.05383115106
99 0.123168945312 3 0.03125 64 23 0.120982986767 0.279132175466 0.00314511571288 0.0955555788942 0.00912762563843 22 73 -0.155963230154 -0.0643055788942
100 0.112947034857 3 -0.106382978723 47 24 0.0815972222222 0.330080499628 0.00381878718985 0.201780102671 0.0100329631856 15 23 -0.217133464771 -0.308163081394
101 0.297839506173 5 0 18 14 0.0918367346939 0.376616101392 0.00689711034331 0.393444509977 0.0167445325423 180 62.5 -0.078776595219 -0.393444509977
102 0.455 3 0.6 10 11 0.0826446280992 0.39646017871 0.00985649101045 0.532325984095 0.0213185918577 278 256 0.05853982129 0.067674015905
103 0.0955856176575 3 -0.0943396226415 53 20 0.1325 0.269563085669 0.00343447162038 0.104960788151 0.0110095950995 5 26.5 -0.1739774680115 -0.1993004107925
104 0.26875 5 0 20 15 0.0888888888889 0.389337067978 0.00668976040099 0.402132314752 0.0160170748406 147 62.5 -0.120587067978 -0.402132314752
105 0.2115625 4 -0.05 40 20 0.1 0.33325401864 0.0042826010303 0.226365982165 0.0115342041379 94 38 -0.12169151864 -0.276365982165
106 0.131242568371 4 -0.172413793103 58 24 0.100694444444 0.302291896467 0.00332018783711 0.131765475244 0.0102510781956 28 10 -0.171049328096 -0.304179268347
107 0.220486111111 4 0 24 16 0.09375 0.351647323274 0.00550950962601 0.320280457836 0.0137077520101 100 62.5 -0.131161212163 -0.320280457836
108 0.201374427322 4 -0.0204081632653 49 23 0.0926275992439 0.325948417911 0.00339421374845 0.181283066237 0.0104584384397 86 54.5 -0.124573990589 -0.2016912295023
109 0.181397928994 5 -0.153846153846 52 24 0.0902777777778 0.322444361525 0.00361047734996 0.166420767242 0.0104115102689 63 14 -0.141046432531 -0.320266921088
110 0.201368233195 4 -0.0731707317073 41 21 0.092970521542 0.3368746114 0.00454910649989 0.224930987283 0.0116816744303 85 30.5 -0.135506378205 -0.2981017189903
111 0.264542936288 3 0.473684210526 19 14 0.0969387755102 0.359460231713 0.00684386499298 0.371170791725 0.0156908537543 143 223 -0.094917295425 0.102513418801
112 0.1953125 3 0.125 16 12 0.111111111111 0.338491621147 0.00753555147489 0.366164314939 0.0182406148254 73 104 -0.143179121147 -0.241164314939
