# Supplementary material for: An a posteriori measure of network modularity
Source: F1000Res. 2013 Dec 27;2:130. Originally published 2013 May 23. [Version 3] doi: 10.12688/f1000research.2-130.v3 (PMC3901540; doi:10.12688/f1000research.2-130.v3)
Supplement: Relationships between raw and realized modularity — for 290 networks, including the results of null models results.dat w - web number q - raw (Louvain) modularity nm - number of modules qr - realized modularity ed - number of edges no - number of nodes co - connectance qe - random expectation of Louvain modularity eqe - variance of the random modularity expectation qre - random expectation of realised modularity eqre - variance of the random realized modularity expectation rq - rank (based on modularity) rqr - ranked (based on realized modularity) dq - empirical - random modularity dqr - empirical - random realized modularity altmeasures.dat w - network (unipartite) number Wa(R) - modularity and realized modularity with the walktrap method Sp(R) - with the spinglass algorithm Eb(R) - with the edge-betweenness method [file f1000research-2-3306-s0000.tgz › altmeasures.dat]

"w" "Wa" "War" "Eb" "EbR" "Sp" "SpR"
1 0.109567901234568 0.222222222222222 0.0972222222222222 0.222222222222222 0.109567901234568 0.222222222222222
2 0 -1 0 1 -0.0138888888888889 0
3 0.174806090203964 0.11864406779661 0.0334673944268888 0.661016949152542 0.256966388968687 0.186440677966102
4 0.26 0.2 0.22 0.6 0.3 0.6
5 0.0185185185185185 0.481481481481481 0 1 0.0493827160493827 0.111111111111111
6 0.102069082480638 -0.0827067669172933 0 1 0.123805754988976 0.24812030075188
7 0.251170655567118 0.354838709677419 0.0417533818938606 0.32258064516129 0.281867845993757 0.258064516129032
8 0.0878099173553719 0.363636363636364 0 0.363636363636364 0.131198347107438 0.363636363636364
9 0.393286332318539 0.367088607594937 0.304758852747957 0.670886075949367 0.417961865085723 0.417721518987342
10 0.232142857142857 0.285714285714286 0.221938775510204 0.571428571428571 0.216836734693878 0
11 0.32125 0.2 0.17125 0.5 0.365 0.4
12 0.128962757771622 -0.12280701754386 0.0312403816558941 0.894736842105263 0.19713758079409 0.0526315789473684
13 0.3 0.6 0.3 0.6 0.3 0.6
14 0.263705103969754 0.304347826086957 0.0170132325141777 -0.217391304347826 0.263705103969754 0.304347826086957
15 0.216435185185185 0.333333333333333 0.0972222222222222 0.888888888888889 0.321373456790123 0.277777777777778
17 0.413194444444444 0.833333333333333 0.329861111111111 0.666666666666667 0.413194444444444 0.5
18 0.0820815841199738 0.891625615763547 0.0362542163119707 0.566502463054187 0.119913125773496 -0.142857142857143
19 0.366516354979742 0.761301989150091 0.235503206249653 0.179023508137432 0.370154246604907 0.750452079566004
20 0.417348429510592 0.821621621621622 0.173140978816654 0.794594594594595 0.52391161431702 0.540540540540541
21 0.0192812569823486 -0.872881355932203 0 1 0.216965511187717 -0.0225988700564972
22 0.426118827160494 0.388888888888889 0.329185956790123 0.555555555555556 0.432484567901235 0.388888888888889
23 0.122358448773362 0.134948096885813 0.0534775685157026 -0.238754325259516 0.150866249206786 0.204152249134948
24 0.257396449704142 0.538461538461539 0.0939349112426035 0.615384615384615 0.257396449704142 0.538461538461539
25 0.0726851892460857 0.540397350993377 0.0222643743695452 -0.886092715231788 0.215472347704048 -0.0993377483443708
26 0.618920823870311 0.504424778761062 0.192379982770773 -0.380530973451327 0.657020910016446 0.575221238938053
27 0.316661451523546 0.68 0.155412565096953 -0.339789473684211 0.358835324099723 0.392
28 0.157610242741059 0.0179856115107915 0.0508934578955541 -0.723021582733813 0.17878700636613 0.0683453237410072
29 0.0865607021178208 0.482130815913689 0.011963184465525 -0.809844908968308 0.127448461752866 0.00202292650033709
30 0.0281094182825485 1 0 1 0.0828150969529086 -0.0368421052631579
31 0.181650662353351 0.0859728506787329 0.0352163141622817 0.819004524886878 0.268841751806884 0.14027149321267
32 0.252240972982072 0.513761467889908 0.0737942934096456 -0.36697247706422 0.262467384900261 0.247706422018349
33 0.00684532752403846 -0.927884615384615 0.0148810211723373 -0.925480769230769 0.172678930519601 -0.201923076923077
34 0.272262396694215 0.890909090909091 0.182778925619835 0.181818181818182 0.291807851239669 0.545454545454545
35 0.199167657550535 0.517241379310345 0 1 0.199167657550535 0.517241379310345
36 0.271230604365761 0.547892720306513 0.175922255985673 0.0881226053639848 0.31782416582258 0.386973180076628
37 0.408656573800352 0.781420765027322 0.246588432022455 0.398907103825137 0.417569948341246 0.737704918032787
38 0.3601397129992 0.715355805243446 0.224768197057049 0.0262172284644195 0.359101684691888 0.715355805243446
39 0.378973639202855 0.780487804878049 0.236345553242118 0.0914634146341464 0.373312946162998 0.780487804878049
40 0.0594221706167612 0.652892561983471 0 1 0.121200737654532 0.107438016528926
41 0.366516354979742 0.761301989150091 0.235503206249653 0.179023508137432 0.370154246604907 0.750452079566004
42 0.282548476454294 0.789473684210526 0.155124653739612 -0.157894736842105 0.290858725761773 0.263157894736842
43 0.385984023238925 0.803921568627451 0.0652953992054338 -0.620915032679739 0.384317997351446 0.803921568627451
44 0.379524561907498 0.694915254237288 0.254740017236426 0.169491525423729 0.380027291008331 0.694915254237288
45 0.292132384961533 0.879518072289157 0.217665844099289 0.518072289156627 0.304616054579765 0.469879518072289
46 0.145 0 0.155 0.4 0.195 0.2
47 0.156507142196746 0.802884615384615 0.0578685512204142 -0.764423076923077 0.166186090051775 0.567307692307692
48 0.38994929145395 0.703349282296651 0.258089901787963 0.157894736842105 0.384512144868478 0.69377990430622
50 0.341198979591837 0.642857142857143 0.260204081632653 0.142857142857143 0.367984693877551 0.428571428571429
51 0.249554102259215 0.827586206896552 0.174048751486326 0.413793103448276 0.249554102259215 0.310344827586207
52 0.350199099722992 0.710526315789474 0.104505713296399 -0.421052631578947 0.350675207756233 0.710526315789474
53 0.23155737704918 0.459016393442623 0.097050524052674 -0.147540983606557 0.27411986025262 0.409836065573771
54 0.311634349030471 0.614035087719298 0.160049245921822 0.192982456140351 0.320098491843644 0.649122807017544
55 0.303259058725531 0.63265306122449 0.165556018325698 0.163265306122449 0.336057892544773 0.448979591836735
56 0.295959595959596 0.757575757575758 0.172800734618916 0.0181818181818181 0.297318640955005 0.527272727272727
57 0.210743801652893 0.454545454545455 0.144628099173554 0.818181818181818 0.210743801652893 0.454545454545455
58 0.231109825560698 0.867924528301887 0.104496707013172 -0.0754716981132075 0.246584638661445 0.349056603773585
59 0.3256 0.76 0.2896 0.12 0.308 0.36
60 0.220300409649522 0.715976331360947 0.0673820944644795 -0.585798816568047 0.244581772346907 0.372781065088757
61 0.111441405733915 0.816091954022989 0.1156691769058 0.471264367816092 0.190447879508522 0.333333333333333
62 0.309967151370533 0.705779334500876 0.159736045466674 -0.190893169877408 0.308955008725896 0.705779334500876
63 0.382506728181469 0.647058823529412 0.254978854286813 0.0431372549019609 0.371387927720108 0.63921568627451
64 0.391916570549789 0.784313725490196 0.150230680507497 -0.294117647058823 0.391916570549789 0.784313725490196
65 0.262480662951653 0.649880095923261 0.150791596938277 -0.213429256594724 0.274453818240372 0.357314148681055
66 0.158036483769032 0.796610169491526 0.0447069807526573 -0.694915254237288 0.178217466245332 0.0338983050847457
67 0.0529355368882396 0.283783783783784 0.228930788897005 0.459459459459459 0.250981555880205 0.418918918918919
68 0.33 0.5 0.29875 0.4 0.355 0.4
69 0.412781714529277 0.839416058394161 0.255847407959934 0.372262773722628 0.412781714529277 0.839416058394161
70 0.16203347047157 0.813765182186235 0.0346916028782639 -0.692307692307692 0.201068694782737 0.506072874493927
71 0.229177115080437 0.751552795031056 0.22342888005864 0.614906832298137 0.244203541530034 0.391304347826087
74 0.27604690791504 0.67032967032967 0.179232245166311 -0.0769230769230769 0.291329549571308 0.465201465201465
75 0.305717674229893 0.698324022346369 0.185200212228083 0.0837988826815643 0.323288911082675 0.486033519553073
76 0.243104380746349 0.720930232558139 0.160086533261222 -0.0232558139534884 0.26500811249324 0.302325581395349
77 0.149959688255845 0.868852459016394 0.0943294813222252 -0.180327868852459 0.198333781241602 0.213114754098361
78 0.262637037037037 0.697777777777778 0.119358024691358 -0.2 0.275861728395062 0.484444444444444
79 0.309073724007561 0.478260869565217 0.0850661625708885 -0.391304347826087 0.309073724007561 0.478260869565217
80 0.336853063652588 0.658536585365854 0.26888756692445 0.609756097560976 0.341240333135039 0.48780487804878
81 0.368827160493827 0.888888888888889 0.339891975308642 0.722222222222222 0.368827160493827 0.888888888888889
82 0.332621406813487 0.644970414201183 0.239732502363363 0.289940828402367 0.332131227898183 0.644970414201183
83 0.333012499841694 0.672597864768683 0.211724775522093 0.117437722419929 0.338439229493041 0.558718861209965
84 0.396193771626298 0.882352941176471 0.358131487889273 0.411764705882353 0.396193771626298 0.882352941176471
85 0.368611111111111 0.666666666666667 0.08625 -0.6 0.368611111111111 0.666666666666667
86 0.374727826970533 0.783132530120482 0.197125852808826 0.469879518072289 0.373566555378139 0.542168674698795
87 0.195961288927336 0.676470588235294 0.0791252162629758 -0.426470588235294 0.200070285467128 0.205882352941176
88 0.381519274376417 0.80952380952381 0.259353741496599 0.142857142857143 0.375850340136054 0.571428571428571
89 0.472040452111838 0.560975609756098 0.276323616894706 0.365853658536585 0.480368828078525 0.463414634146341
90 0.232421875 0.5 0.06396484375 0.625 0.25927734375 0.0625
91 0.15310650887574 0.307692307692308 0.0939349112426035 -0.230769230769231 0.226331360946746 0
92 0.432777777777778 0.466666666666667 0.202777777777778 -0.133333333333333 0.436111111111111 0.466666666666667
93 0.204081632653061 0.428571428571429 0 1 0.162131519274376 0.142857142857143
95 0.318244170096022 0.407407407407407 0.135116598079561 0.037037037037037 0.325102880658436 0.333333333333333
96 0.300925925925926 0.333333333333333 0.24537037037037 0.444444444444444 0.300925925925926 0.333333333333333
97 0.425706771860618 0.487179487179487 0.330703484549638 0.282051282051282 0.431952662721894 0.333333333333333
98 0.418611111111111 0.333333333333333 0.306388888888889 0.333333333333333 0.454444444444444 0.266666666666667
99 0.350756081525312 0.17948717948718 0.21301775147929 -0.17948717948718 0.379355687047995 0.333333333333333
101 0.411020408163265 0.714285714285714 0.23469387755102 0.371428571428571 0.417551020408163 0.485714285714286
103 0.17431640625 0.5 0.125 0 0.18408203125 -0.0625
104 0 -1 0.0511341791618608 0.0980392156862746 0.103806228373702 0.294117647058824
105 0 -1 0.00832100591715976 -0.615384615384615 0.104105029585799 0.0384615384615385
106 0.374630177514793 0.461538461538461 0.100776627218935 0.846153846153846 0.397559171597633 0.307692307692308
107 0.163923182441701 0.333333333333333 0.00754458161865569 0.259259259259259 0.15843621399177 0.111111111111111
108 0.147762345679012 0.388888888888889 0 1 0.147762345679012 0.388888888888889
109 0.152008310249307 -0.0526315789473685 0.153047091412742 -0.368421052631579 0.315789473684211 0.105263157894737
110 0.416251697600724 0.829787234042553 0.416251697600724 0.829787234042553 0.42258940697148 0.48936170212766
111 0.134515235457064 0.263157894736842 0.0329639889196676 0.747368421052632 0.221772853185596 0.0736842105263158
112 0.303288888888889 0.413333333333333 0.0752 -0.0133333333333333 0.362755555555556 0.0933333333333333
113 0.324704142011834 0.769230769230769 0.116863905325444 -0.230769230769231 0.324704142011834 0.769230769230769
114 0.286666666666667 0.333333333333333 0.0666666666666667 -0.2 0.304444444444444 0.333333333333333
115 0.254252958579882 0.269230769230769 0.0575073964497041 -0.0384615384615384 0.266087278106509 0.230769230769231
116 0.140754132231405 0.409090909090909 0.0570764462809917 0.545454545454545 0.199380165289256 0.0909090909090908
117 0.295954788816181 0.365853658536585 0.195716835217133 -0.170731707317073 0.334027364663891 0.219512195121951
118 0.173008323424495 0.517241379310345 0 1 0.173008323424495 0.517241379310345
119 0.12125 -0.2 0.02 0.4 0.20875 0.1
120 0.103049307958478 0.382352941176471 0.0630406574394464 0.823529411764706 0.161224048442907 0.147058823529412
121 0.3654 0.28 0.3112 0.68 0.3962 0.28
122 0.26375 0.2 0.23875 0.2 0.29875 0.3
123 0.21375 0 0.16125 0.3 0.24 0.2
124 0.319444444444444 0.666666666666667 0.152777777777778 0.333333333333333 0.319444444444444 0.666666666666667
125 0.276937618147448 0.304347826086957 0.0519848771266541 0.130434782608696 0.327977315689981 0.391304347826087
126 0.346644612476371 0.478260869565217 0.112003780718336 -0.347826086956522 0.404773156899811 0.260869565217391
127 0.366938775510204 0.314285714285714 0.216734693877551 0.828571428571429 0.384489795918367 0.371428571428571
128 0.359001040582726 0.483870967741935 0.203954214360042 0.548387096774194 0.393860561914672 0.290322580645161
129 0.330578512396694 0.363636363636364 0.0537190082644628 0.636363636363636 0.330578512396694 0.363636363636364
130 0.239197530864198 0.222222222222222 0.0246913580246914 -0.444444444444444 0.271604938271605 0.555555555555556
131 0.341796875 0.375 0.251953125 0.25 0.341796875 0.375
132 0.116343490304709 0.368421052631579 0 1 0.126038781163435 0.263157894736842
133 0.490702479338843 0.454545454545455 0.502066115702479 0.545454545454545 0.512396694214876 0.454545454545455
134 0.253099173553719 0.636363636363636 0.189393939393939 0.515151515151515 0.3321854912764 0.121212121212121
135 0.338842975206612 0.318181818181818 0.246900826446281 0.545454545454545 0.378357438016529 0.227272727272727
136 0.36969387755102 0.457142857142857 0.265408163265306 0.485714285714286 0.406020408163265 0.428571428571429
137 0.285123966942149 0.454545454545455 0.0413223140495868 0.0909090909090908 0.28099173553719 0.272727272727273
138 0.322485207100592 0.384615384615385 0.245562130177515 0.384615384615385 0.357988165680473 0.384615384615385
139 0.111911111111111 0.226666666666667 0.0372444444444444 0.333333333333333 0.148711111111111 0.0133333333333334
140 0.262755102040816 0.285714285714286 0.0752551020408163 -0.214285714285714 0.339285714285714 0.428571428571429
141 0 -1 0.0194699837750135 0.627906976744186 0.108436992969173 -0.116279069767442
142 0.183641975308642 0.444444444444444 0 1 0.174382716049383 0.222222222222222
143 0.168444328824142 0.451612903225806 0.0507284079084287 0.225806451612903 0.199661810613944 0
145 0.264120848189154 0.643835616438356 0.124788890973916 0.534246575342466 0.326327641208482 0.205479452054794
146 0.324826989619377 0.235294117647059 0.246539792387543 0.470588235294118 0.346453287197232 0.294117647058824
147 0.170280612244898 0.142857142857143 0.0306122448979592 0.571428571428571 0.207270408163265 -0.0714285714285714
148 0.36083984375 0.4375 0.2353515625 -0.0625 0.34521484375 0.3125
149 0.16796875 0 0.13720703125 0.25 0.28466796875 0.25
150 0.0311111111111111 0.2 0.0644444444444444 0.466666666666667 0.153333333333333 -0.0666666666666667
151 0.406635802469136 0.5 0.380015432098765 0.444444444444444 0.425154320987654 0.444444444444444
152 0.204081632653061 0.428571428571429 0.0637755102040816 -0.142857142857143 0.214285714285714 0.142857142857143
154 0.183159722222222 0.333333333333333 0.130208333333333 0.5 0.2265625 -0.0833333333333334
155 0.286008230452675 0.111111111111111 0.337448559670782 0.407407407407407 0.367626886145405 0.259259259259259
156 0.478596908442331 0.862068965517241 0.478596908442331 0.862068965517241 0.475029726516052 0.724137931034483
157 0.26 0.28 0.1256 0.28 0.292 0.2
158 0.311938775510204 0.485714285714286 0.100816326530612 0.657142857142857 0.311938775510204 0.228571428571429
159 0.203601108033241 0.684210526315789 0.281163434903047 0.263157894736842 0.281163434903047 0.263157894736842
160 0.232142857142857 0.285714285714286 0 1 0.232142857142857 0.285714285714286
161 0.154488750278458 0.701492537313433 0.11450211628425 -0.104477611940298 0.261305413232346 0.0746268656716418
162 0.208884688090737 0.130434782608696 0 1 0.197542533081285 -0.0434782608695652
163 0.488338192419825 0.63265306122449 0.401499375260308 0.795918367346939 0.488338192419825 0.63265306122449
164 0.227903579254931 0.135135135135135 0.184806428049671 0.297297297297297 0.260409057706355 0.189189189189189
165 0.18 0.2 0 1 0.18125 0
166 0.0668934240362812 0.714285714285714 0 1 0.148526077097506 0
167 0.23046875 0.0625 0.11669921875 0.4375 0.29248046875 0.0625
168 0.115234375 0.5 0.087890625 0.625 0.189453125 0.25
169 0.349769888231427 0.384615384615385 0.23241288625904 0.333333333333333 0.382314266929652 0.384615384615385
172 0.104081632653061 0.942857142857143 0.0739795918367347 0.8 0.23969387755102 -0.0285714285714286
173 0.253462603878116 0.368421052631579 0.245152354570637 0.368421052631579 0.277008310249307 0.157894736842105
174 0.371527777777778 0.333333333333333 0.34375 0.5 0.413194444444444 0.5
175 0.048828125 0 0 1 0.123046875 0
176 0.129757785467128 0.176470588235294 0 1 0.240484429065744 0.176470588235294
177 0.179158448389218 0.333333333333333 0.047008547008547 0.333333333333333 0.258711374095989 0.0256410256410255
178 0.20872715816005 0.144927536231884 0.0212140306658265 0.376811594202898 0.318630539802563 0.0289855072463767
